# Supplementary material for: Integrated Transcriptome and Metabolome Analysis Elucidates the Defense Mechanisms of Pumpkin Against Gummy Stem Blight
Source: Int J Mol Sci. 2025 Mar 13;26(6):2586. doi: 10.3390/ijms26062586 (PMC11941995; doi:10.3390/ijms26062586)
Supplement: Supplementary file 1 [file ijms-26-02586-s001.zip]

Archive with 6 entries (6 files):
- Figure S1.png
- Figure S2.png
- Figure S3.tif
- Figure S4.tif
- Figure S5.png
- TableS.xlsx
