# Supplementary material for: Integrated Transcriptome and Metabolome Analysis Elucidates the Defense Mechanisms of Pumpkin Against Gummy Stem Blight
Source: Int J Mol Sci. 2025 Mar 13;26(6):2586. doi: 10.3390/ijms26062586 (PMC11941995; doi:10.3390/ijms26062586)
Supplement: Supplementary file 1 [file ijms-26-02586-s001.zip › TableS.xlsx]

## Sheet: TableS1
Table S1 The primers used in qRT-PCR for DEG validation
ID	Upstream primers	Downstream primers
ncbi 111472985	CCCCTTAAGAAAGCCCCACC	CCTCCAACTTCCTGATGGCA
ncbi 111478197	GAGCAACGTCTTCGATCCCT	GGTGCCGAAGATGGAAGTGA
ncbi 111486983	GGGCGAAGAGAACCCTTTCA	ACTTTCCGGCATTCCTCCAG
ncbi 111493168	GGGGGATGGCAGAGACAATC	TGAGCAGATCAAAGCAGAGGT
ncbi 111482187	GCAAGTCGTCAAAGGCCAAG	GAGGGGCAATACAGTGGCTT
ncbi 111470962	TTATCGCTCCCGCCATGTTT	TCCGCCATTGATGAACACGA
ncbi 111499896	CCACGGCGCTAGAGATGAAT	TACCCACCGGAATCTTTGGC
ncbi 111480526	TAAGGATTCGGCTAGCGCTG	CGAGGCATCGATTTCTCGGA
ncbi 111484320	ACAAACTCCCCCAATCCACC	ACATCCTCCATGCTTCGATGA
ncbi 111485296	AGCCTCGCTTTGAAGTGGAA	TGGGCTGTTGTGGGTGATAC

## Sheet: TableS2
Table S2 Base information statistics of six samples
Sample	RawData(bp)	CleanData(bp)	AF Q20(%)	AF Q30(%)	AF N(%)	AF GC(%)	Total_Mapped(%)
CK-1	6555206700	6481156311	6343179104 (97.87%)	6094306936 (94.03%)	28145 (0.00%)	3022513551 (46.64%)	36455068 (95.68%)
CK-2	5561201700	5504023556	5374485803 (97.65%)	5143740029 (93.45%)	23414 (0.00%)	2598876683 (47.22%)	35144467 (95.91%)
CK-3	5427653400	5357245334	5239118136 (97.80%)	5028236243 (93.86%)	22794 (0.00%)	2483737698 (46.36%)	41514109 (96.11%)
ZQ-1	6723340500	6648282746	6491711157 (97.64%)	6221257260 (93.58%)	28535 (0.00%)	3118914355 (46.91%)	40292511 (95.89%)
ZQ-2	5769624900	5688573752	5548677436 (97.54%)	5306793169 (93.29%)	24857 (0.00%)	2696253945 (47.40%)	34361116 (95.81%)
ZQ-3	6351688200	6274471035	6122440830 (97.58%)	5851802933 (93.26%)	22961 (0.00%)	2957912325 (47.14%	42463268 (95.76%)
Note: RawData is total data base. CleanData is total data base.AF(After filter) is sample base information after filtering. The number of bases with Q20 (%) is sequencing base mass value above Q20 and its proportion in RawData. The number of bases with Q30 (%) is sequencing base mass value above Q30 and its proportion in RawData. N (%) is single-ended read containing N bases and its percentage in…

## Sheet: TableS3
Table S3 New genes were differentially expressed
ID	log2(fc)	P Value
MSTRG.14221	1.82509	7.15946e-14
MSTRG.730	2.1037	3.01116e-10
MSTRG.2179	1.62828	2.27717e-09
MSTRG.7283	-1.9575	8.42097e-09
MSTRG.8150	2.87222	1.0503e-08
MSTRG.9079	1.25106	1.61477e-08
MSTRG.16820	-1.28939	1.66956e-08
MSTRG.8760	2.00686	2.53319e-08
MSTRG.22143	1.3582	1.77027e-07
MSTRG.14563	3.27496	7.70525e-07
MSTRG.13332	3.72853	4.236e-06
MSTRG.2148	2.04141	6.81928e-06
MSTRG.729	1.23056	1.27196e-05
MSTRG.6757	1.28957	4.07426e-05
MSTRG.5563	-1.91617	5.75012e-05
MSTRG.22170	-1.28181	0.000127125
MSTRG.16392	-1.28545	0.00012845
MSTRG.13099	1.18854	0.000129105
MSTRG.9294	1.05371	0.000221801
MSTRG.16582	2.61828	0.000242693
MSTRG.21397	-1.54152	0.000306373
MSTRG.22187	-2.61343	0.000328634
MSTRG.20972	-1.80547	0.000409191
MSTRG.24948	1.08845	0.000521065
MSTRG.3584	-2.2945	0.000535317
MSTRG.23821	1.33826	0.000548864
MSTRG.7586	1.12247	0.000823032
MSTRG.10097	2.18982	0.00130518
MSTRG.17329	2.75311	0.00140852
MSTRG.5853	1.4969	0.00157661
MSTRG.8174	1.21926	0.00161002
MSTRG.15060	1.39252	0.00222526
MSTRG.20376	2.3577	0.00241029
MSTRG.20838	-5.12102	0.00290164
MSTRG.14688	1.65115	0.00294417

## Sheet: TableS4
Table S4 Differential transcription factor
ID	Description	TF_family
ncbi_111465021	NAC domain-containing protein 35	NAC
ncbi_111466455	transcription factor TCP7-like	TCP
ncbi_111466496	GATA transcription factor 8-like, transcript variant X1	GATA
ncbi_111466828	transcription factor PIF1-like, transcript variant X2	bHLH
ncbi_111466876	myb family transcription factor PHL11-like, transcript variant X1	G2-like
ncbi_111467298	nuclear transcription factor Y subunit A-7-like	NF-YA
ncbi_111467430	zinc-finger homeodomain protein 11-like	ZF-HD
ncbi_111467535	transcription factor HHO2-like	G2-like
ncbi_111468244	transcription factor MYB41-like	MYB
ncbi_111468251	basic leucine zipper 61-like, transcript variant X1	bZIP
ncbi_111468308	ethylene-responsive transcription factor 9-like	ERF
ncbi_111468456	transcription factor JUNGBRUNNEN 1-like	NAC
ncbi_111469073	ethylene-responsive transcription factor ERF061-like	ERF
ncbi_111469692	transcription factor bHLH63-like	bHLH
ncbi_111469787	scarecrow-like transcription factor PAT1, transcript variant X1	GRAS
ncbi_111470378	ethylene-responsive transcription factor ERF110-like	ERF
ncbi_111470444	transcription factor HBP-1b(c38)-like, transcript variant X1	bZIP
ncbi_111470450	transcription factor HHO3-like, transcript variant X1	G2-like
ncbi_111472099	transcription factor KUA1-like	MYB_related
ncbi_111472194	transcription factor MYB62-like	MYB
ncbi_111472203	AP2/ERF and B3 domain-containing transcription factor RAV1-like	RAV
ncbi_111472724	heat stress transcription factor B-4b-like	HSF
ncbi_111473120	heat stress transcription factor A-6b-like	HSF
ncbi_111473846	trihelix transcription factor GT-2-like	Trihelix
ncbi_111473855	protein PHR1-LIKE 2-like	G2-like
ncbi_111473996	G-box-binding factor 3-like, transcript variant X1	bZIP
ncbi_111474286	transcription factor bHLH63-like, transcript variant X1	bHLH
ncbi_111475712	heat stress transcription factor A-6b-like	HSF
ncbi_111476447	ethylene-responsive transcription factor ERF014-like	ERF
ncbi_111476906	basic leucine zipper 34-like	bZIP
ncbi_111477085	NAC domain-containing protein 2-like	NAC
ncbi_111478036	transcription factor MYB74-like, transcript variant X1	MYB
ncbi_111478286	transcription factor DIVARICATA-like	MYB
ncbi_111478467	G-box-binding factor 1-like, transcript variant X1	bZIP
ncbi_111478473	transcription factor MYB41-like	MYB
ncbi_111478656	transcription factor TCP11-like	TCP
ncbi_111478663	homeobox-leucine zipper protein HAT22-like	HD-ZIP
ncbi_111479074	homeobox-leucine zipper protein ATHB-7	HD-ZIP
ncbi_111479951	ethylene-responsive transcription factor RAP2-12-like, transcript variant X1	ERF
ncbi_111480314	ethylene-responsive transcription factor ERF014-like	ERF
ncbi_111480318	dehydration-responsive element-binding protein 3-like	ERF
ncbi_111480422	transcription factor HY5-like, transcript variant X1	bZIP
ncbi_111480540	trihelix transcription factor GT-2-like	Trihelix
ncbi_111480688	probable WRKY transcription factor 41	WRKY
ncbi_111480942	basic leucine zipper 34-like	bZIP
ncbi_111481142	probable WRKY transcription factor 7	WRKY
ncbi_111481160	transcription factor MYB44-like	MYB
ncbi_111481230	zinc finger CCCH domain-containing protein 20-like	C3H
ncbi_111481400	homeobox-leucine zipper protein HAT5-like	HD-ZIP
ncbi_111482132	protein REVEILLE 8, transcript variant X1	MYB_related
ncbi_111482145	transcription factor ICE1-like	bHLH
ncbi_111482333	myb-related protein 306-like	MYB
ncbi_111482940	transcription factor TGA1-like, transcript variant X1	bZIP
ncbi_111483064	NAC transcription factor 56	NAC
ncbi_111483139	GATA transcription factor 5-like	GATA
ncbi_111483146	NAC domain-containing protein 72-like	NAC
ncbi_111483727	BEL1-like homeodomain protein 1	TALE
ncbi_111484131	basic leucine zipper 61-like, transcript variant X1	bZIP
ncbi_111484315	bZIP transcription factor 11-like	bZIP
ncbi_111484435	scarecrow-like protein 34	GRAS
ncbi_111484512	transcription factor MYB59-like	MYB
ncbi_111484520	ethylene-responsive transcription factor ERF069-like	ERF
ncbi_111485164	DELLA protein SLR1-like	GRAS
ncbi_111485211	zinc finger CCCH domain-containing protein 20-like	C3H
ncbi_111485331	transcription factor BIM1-like, transcript variant X1	bHLH
ncbi_111486047	ABSCISIC ACID-INSENSITIVE 5-like protein 6, transcript variant X1	bZIP
ncbi_111486384	ethylene-responsive transcription factor 3-like	ERF
ncbi_111486387	transcription factor TCP10-like	TCP
ncbi_111486614	homeobox-leucine zipper protein HAT5-like, transcript variant X1	HD-ZIP
ncbi_111486693	squamosa promoter-binding-like protein 13A	SBP
ncbi_111486898	transcription factor MYB30-like	MYB
ncbi_111487159	DELLA protein GAI-like	GRAS
ncbi_111487284	GATA transcription factor 8-like	GATA
ncbi_111487307	transcription factor DIVARICATA-like	MYB
ncbi_111488044	NAC domain-containing protein 83-like	NAC
ncbi_111488569	protein LHY, transcript variant X1	MYB_related
ncbi_111488796	probable WRKY transcription factor 70	WRKY
ncbi_111488967	transcription factor DIVARICATA-like	MYB
ncbi_111489580	homeobox-leucine zipper protein ATHB-20-like	HD-ZIP
ncbi_111489632	transcription factor TGA7-like, transcript variant X1	bZIP
ncbi_111489655	protein REVEILLE 1-like, transcript variant X1	MYB_related
ncbi_111489735	uncharacterized LOC111489735	C2H2
ncbi_111489766	NAC domain-containing protein 2-like	NAC
ncbi_111490954	ethylene-responsive transcription factor ERF061-like	ERF
ncbi_111491096	trihelix transcription factor GTL1-like, transcript variant X1	Trihelix
ncbi_111491408	protein LOL1, transcript variant X1	LSD
ncbi_111491514	transcription factor bHLH71-like	bHLH
ncbi_111491799	transcription factor bHLH35-like	bHLH
ncbi_111491948	dehydration-responsive element-binding protein 2D-like	ERF
ncbi_111492174	transcription factor bHLH93-like	bHLH
ncbi_111492256	basic leucine zipper 9-like, transcript variant X1	bZIP
ncbi_111492721	probable WRKY transcription factor 40	WRKY
ncbi_111493316	myb-related protein 306-like	MYB
ncbi_111493659	nuclear transcription factor Y subunit A-4-like, transcript variant X1	NF-YA
ncbi_111493852	heat stress transcription factor C-1-like	HSF
ncbi_111494185	transcription factor TCP9	TCP
ncbi_111494625	transcription factor bHLH87-like, transcript variant X1	bHLH
ncbi_111494783	transcription factor MYB30-like	MYB
ncbi_111495134	transcription factor MYB102-like	MYB
ncbi_111495290	transcription factor BIM1	bHLH
ncbi_111495321	transcription factor bHLH94-like, transcript variant X1	bHLH
ncbi_111495505	myb-related protein 306-like	MYB
ncbi_111495725	probable WRKY transcription factor 72, transcript variant X1	WRKY
ncbi_111495966	transcription factor SPATULA-like	bHLH
ncbi_111496036	trihelix transcription factor GTL2-like, transcript variant X1	Trihelix
ncbi_111496051	light-inducible protein CPRF2-like, transcript variant X1	bZIP
ncbi_111496118	transcription factor MYB44-like	MYB
ncbi_111496392	NAC domain-containing protein 72-like	NAC
ncbi_111496975	ethylene-responsive transcription factor 4-like	ERF
ncbi_111497245	WUSCHEL-related homeobox 1-like	WOX
ncbi_111497459	ethylene-responsive transcription factor ERF060-like	ERF
ncbi_111497572	protein LHY-like, transcript variant X1	MYB_related
ncbi_111498465	ethylene-responsive transcription factor 2-like	ERF
ncbi_111499095	ethylene-responsive transcription factor 1B-like	ERF
ncbi_111499754	transcription factor RF2b-like, transcript variant X1	bZIP
ncbi_111499945	transcription factor bHLH63-like, transcript variant X1	bHLH

## Sheet: TableS5
Table S5 Differential metabolite information table in NEG
index	vip	MS2_name	KEGG_B_class	KEGG_A_class
M341T358_NEG	50.0401	Trehalose	Carbohydrate metabolism;Global and overview maps;Membrane transport	Environmental Information Processing;Metabolism
M367T299_2_NEG	40.8246	Trans-3'-hydroxycotinine o-.beta.-d-glucuronide	-	-
M593T235_1_NEG	13.1802	Kaempferol 3-o-rutinoside	Biosynthesis of other secondary metabolites;Global and overview maps	Metabolism
M447T162_2_NEG	10.4452	Plantaginin	-	-
M816T37_NEG	9.82314	Ginsenoside f3	-	-
M503T438_2_NEG	8.91475	Raffinose	Carbohydrate metabolism;Membrane transport	Environmental Information Processing;Metabolism
M341T456_NEG	8.86556	Galactinol	Carbohydrate metabolism	Metabolism
M401T358_NEG	8.51126	Gentiopicroside	Global and overview maps	Metabolism
M665T487_NEG	7.81625	Stachyose	Carbohydrate metabolism	Metabolism
M483T150_2_NEG	6.80987	1-palmitoyl-2-hydroxy-sn-glycero-3-phospho-(1'-rac-glycerol)	-	-
M739T292_NEG	6.26265	Kaempferol-3-o-galactoside-6''-rhamnoside-3'''-rha	-	-
M683T358_NEG	5.90529	Sucrose	Carbohydrate metabolism;Global and overview maps;Membrane transport	Environmental Information Processing;Metabolism
M146T388_2_NEG	5.32791	DL-Glutamic acid	Amino acid metabolism;Biosynthesis of other secondary metabolites;Carbohydrate metabolism;Energy metabolism;Global and overview maps;Membrane transport;Metabolism of cofactors and vitamins;Metabolism of other amino acids;Translation	Environmental Information Processing;Genetic Information Processing;Metabolism
M255T37_NEG	5.22867	Palmitic acid	Global and overview maps;Lipid metabolism	Metabolism
M179T259_NEG	4.95484	D-fructose	-	-
M529T389_NEG	4.61732	Harpagoside	-	-
M487T367_NEG	4.27533	Blood group b trisaccharide	-	-
M283T37_NEG	4.18068	Octadecanoic acid	Lipid metabolism	Metabolism
M124T292_NEG	3.76019	Taurine	Energy metabolism;Global and overview maps;Membrane transport; Metabolism of other amino acids	Environmental Information Processing;Metabolism
M173T123_NEG	3.67701	Dehydroascorbic acid	Carbohydrate metabolism;Global and overview maps;Metabolism of other amino acids	Metabolism
M328T255_NEG	3.26535	Adenosine 3',5'-cyclic monophosphate	Nucleotide metabolism	Metabolism
M130T268_NEG	3.2257	(r)-3-amino-4-methylpentanoic acid	-	-
M145T298_NEG	2.99533	P-coumaric acid	Amino acid metabolism;Biosynthesis of other secondary metabolites;Global and overview maps;Metabolism of cofactors and vitamins	Metabolism
M611T490_NEG	2.93298	Glutathione, oxidized	Metabolism of other amino acids	Metabolism
M279T37_NEG	2.79171	Linoleic acid	Global and overview maps;Lipid metabolism	Metabolism
M593T275_NEG	2.65389	Tiliroside	-	-
M128T388_2_NEG	2.33495	Ammelide	Global and overview maps	Metabolism
M439T358_NEG	2.17386	Oleoside 11-methyl ester	-	-
M207T148_NEG	2.10376	Mevalonic acid	Global and overview maps;Metabolism of terpenoids and polyketides	Metabolism
M415T280_NEG	2.04503	Arenobufagin	-	-
M497T37_NEG	1.97287	Ganoderic acid a	-	-
M187T280_NEG	1.9291	Gly-Leu	-	-
M959T456_NEG	1.82026	Genistein -7-o-glc-xyl, acetate	-	-
M325T214_NEG	1.75732	Methopterine	-	-
M165T309_NEG	1.7476	D-arabinonic acid	-	-
M829T107_NEG	1.7124	Ginsenoside f2	-	-
M499T387_NEG	1.70649	Silydianin	-	-
M147T113_1_NEG	1.69155	L-Arabinono-1,4-lactone	Carbohydrate metabolism;Global and overview maps	Metabolism
M433T302_NEG	1.62088	19-norandrosterone glucuronide	-	-
M619T389_NEG	1.58475	Phosphonic acid, p-[2-[3-[[(1-benzoyl-4-piperidinyl)methylamino]carbonyl]-2-naphthalenyl]-1-(1-naphthalenyl)-2-oxoethyl]-	-	-
M258T282_NEG	1.54343	Gln-leu	-	-
M214T388_NEG	1.53137	sn-Glycerol 3-phosphoethanolamine	Lipid metabolism	Metabolism
M921T167_2_NEG	1.47394	Hexsose-deoxyhexose + hexsose-deoxyhexose + c20h32	-	-
M957T32_NEG	1.45086	Valinomycin	-	-
M134T255_NEG	1.44766	Adenine	Global and overview aps;Metabolism of terpenoids and polyketides; Nucleotide metabolism	Metabolism
M575T38_NEG	1.44692	Oleandrin	-	-
M161T362_NEG	1.44042	3-hydroxy-3-methylglutaric acid	-	-
M244T278_NEG	1.39298	Asn-Leu	-	-
M921T181_NEG	1.35244	3-(galactosyl(1-2) glucuronyl)-22-ddmp soyasapogenol b	-	-
M193T286_NEG	1.31894	D-galacturonic acid	Carbohydrate metabolism;Global and overview maps;Membrane transport	Environmental Information Processing;Metabolism
M391T299_NEG	1.31889	Glabrol	-	-
M409T247_NEG	1.30841	1-hexadecanoyl-2-sn-glycero-3-phosphate	-	-
M441T318_NEG	1.28858	Cortisol 21-sulfate	-	-
M876T98_NEG	1.28203	Pi(18:1/13-hode)	-	-
M259T465_NEG	1.2481	D-mannose 6-phosphate	Carbohydrate metabolism;Global and overview maps	Metabolism
M509T148_NEG	1.2473	1-oleoyl-2-hydroxy-sn-glycero-3-phospho-(1'-rac-glycerol)	-	-
M528T361_NEG	1.23487	Nilotinib	-	-
M479T307_NEG	1.20271	6-[(3e,6e)-2,5-dihydroxy-4,6-dimethyl-7-(1,2,4-trimethyl-3,6-dioxabicyclo[3.1.0]hexan-4-yl)hepta-3,6-dien-2-yl]-4-methoxy-3,5-dimethylpyran-2-one	-	-
M223T251_NEG	1.1768	L-Fucose	Carbohydrate metabolism;Global and overview maps	Metabolism
M713T167_NEG	1.17129	Methanone, (6-hydroxy-1-pentyl-1h-indol-3-yl)-1-naphthalenyl-	-	-
M363T456_NEG	1.15167	1-methyluric acid	Biosynthesis of other secondary metabolites	Metabolism
M130T172_NEG	1.12759	Propionylglycine	-	-
M282T255_NEG	1.12263	His-Lys	Global and overview maps;Nucleotide metabolism	Metabolism
M917T165_NEG	1.08814	Furostane base -1h2o + 1o, o-hex, o-hex-hex	-	-
M117T377_NEG	1.08449	Methylmalonic acid	Amino acid metabolism;Carbohydrate metabolism;Nucleotide metabolism	Metabolism
M292T271_NEG	1.07826	Gln-phe	-	-
M469T384_NEG	1.02523	Hederasaponin b	-	-
Note: Combined multivariate statistical analysis of VIP value of OPLS-DA and univariate statistical analysis of T-test P-value to screen differential metabolites between different comparison groups. The threshold of difference was VIP≥1 and T-test P<0.05 in the OPLS-DA model. MS2 name is the secondary spectrum matches the name of the substance.

## Sheet: TableS6
Table S6 Differential metabolite information table in POS
index	vip	MS2_name	KEGG_B_class	KEGG_A_class
M130T394_POS	14.1998	Goitrin	-	-
M203T295_POS	11.9607	Pro-ser	-	-
M268T165_POS	11.47	Adenosine	Global and overview maps;Nucleotide metabolism	Metabolism
M481T35_POS	9.6591	Cucurbitacin d	-	-
M365T456_POS	9.00119	Melibiose	Carbohydrate metabolism;Membrane transport	Environmental Information Processing;Metabolism
M261T38_POS	8.26513	.gamma.-linolenoyl ethanolamide	-	-
M247T251_POS	8.11356	Isopimpinellin	Global and overview maps	Metabolism
M601T34_POS	7.76369	17-epimethandienone	-	-
M275T74_POS	7.71171	Empenthrin	-	-
M349T130_POS	7.67351	11.beta.,21-dihydroxy-5.beta.-pregnane-3,20-dione	-	-
M573T188_2_POS	7.6252	2-sdahma [dmed-fahfa]	-	-
M287T162_POS	7.61063	His-Met	Biosynthesis of other secondary metabolites;Global and overview maps	Metabolism
M377T259_2_POS	7.36138	Riboflavin	Global and overview maps;Metabolism of cofactors and vitamins	Metabolism
M123T63_POS	7.3026	Niacinamide	Global and overview maps;Metabolism of cofactors and vitamins	Metabolism
M277T57_POS	6.41551	13-keto-9z,11e-octadecadienoic acid	-	-
M583T34_2_POS	5.99341	Diacetylpyxinol	-	-
M569T131_2_POS	5.63275	Leukotriene f4	Global and overview maps;Lipid metabolism	Metabolism
M156T432_POS	5.18173	Histidine	-	-
M130T417_2_POS	5.18017	L-Pyroglutamic acid	Global and overview maps;Metabolism of other amino acids	Metabolism
M147T396_POS	4.4292	D-glutamine	Global and overview maps	Metabolism
M136T164_POS	4.19225	Deoxyadenosine	Global and overview maps;Nucleotide metabolism	Metabolism
M148T389_POS	4.05168	Glutamic acid	Amino acid metabolism;Biosynthesis of other secondary metabolites;Carbohydrate metabolism;Energy metabolism;Global and overview maps;Membrane transport;Metabolism of cofactors and vitamins;Metabolism of other amino acids;Translation	Environmental Information Processing;Genetic Information Processing;Metabolism
M363T303_POS	4.03339	Glufosinate	-	-
M360T358_POS	4.01699	D-turanose	-	-
M537T40_2_POS	4.0117	Cucurbitacin i	-	-
M206T73_POS	3.96579	Dexpanthenol	Metabolism of cofactors and vitamins	Metabolism
M256T34_POS	3.95789	N-palmitoyl-d-sphingosine	-	-
M110T431_POS	3.95088	N-.alpha.-(tert-butoxycarbonyl)-l-histidine	-	-
M150T242_POS	3.79679	3-methyladenine	-	-
M439T423_2_POS	3.7487	(2r,3s,4s,5r,6r)-5-[(2s,3r,4r)-3,4-dihydroxy-4-(hydroxymethyl)oxolan-2-yl]oxy-2-(hydroxymethyl)-6-(2-phenylethoxy)oxane-3,4-diol	-	-
M489T202_POS	3.68329	Androstan-3-ol-17-one 3-glucuronide	-	-
M293T152_POS	3.66152	9-hydroperoxy-10e,12z,15z-octadecatrienoic acid	-	-
M327T390_POS	3.52693	6-fluoroquinolin-4-ol	-	-
M311T142_POS	3.2924	Monopalmitolein (9c)	-	-
M471T125_POS	3.2325	Evodin	-	-
M551T33_POS	3.16804	Celaxanthin	-	-
M587T182_POS	3.06994	Irinotecan	-	-
M281T123_POS	2.95095	Cafestol	-	-
M635T258_POS	2.88629	Rescinnamine	-	-
M124T343_POS	2.8577	Nicotinate	Biosynthesis of other secondary metabolites;Global and overview maps;Metabolism of cofactors and vitamins	Metabolism
M146T256_POS	2.7877	Indole-3-carboxaldehyde	-	-
M357T546_POS	2.77842	.beta.-estradiol 17-valerate	-	-
M257T74_POS	2.68035	19-hydroxytestosterone	Global and overview maps	Metabolism
M651T306_POS	2.65308	Gambogic acid	-	-
M144T353_POS	2.5821	Dl-2-methylglutamic acid	-	-
M519T175_POS	2.54855	7-ethyl-10-(4-amino-1-piperidino)carbonyloxycamptothecin	-	-
M351T160_POS	2.52403	Bufalin	-	-
M296T35_POS	2.47292	alpha-Linolenic acid	Global and overview maps;Lipid metabolism	Metabolism
M565T35_POS	2.4381	Canthaxanthin	Global and overview maps;Metabolism of terpenoids and polyketides	Metabolism
M505T212_2_POS	2.41748	Chlorhexidine	-	-
M146T298_POS	2.31353	DL-O-tyrosine	-	-
M293T37_POS	2.29652	Desogestrel	-	-
M527T478_POS	2.29049	Maltotriose	Membrane transport	Environmental Information Processing
M507T216_POS	2.24026	Metaflumizone	-	-
M127T255_POS	2.23958	Larixinic Acid	Global and overview maps	Metabolism
M152T254_POS	2.23169	Guanine	Global and overview maps;Nucleotide metabolism	Metabolism
M170T397_POS	2.20933	3-Methyl-L-histidine	Amino acid metabolism	Metabolism
M116T351_POS	2.19095	D-Proline	Amino acid metabolism;Global and overview maps	Metabolism
M277T100_POS	2.17133	9s-hydroxy-10e,12z,15z-octadecatrienoic acid	-	-
M473T145_POS	2.16513	(+)-fluprostenol methyl ester	-	-
M225T124_POS	2.14628	Methyl jasmonate	Global and overview maps;Lipid metabolism	Metabolism
M391T234_POS	2.13572	Mitraphylline	-	-
M303T417_2_POS	2.07026	Morin	-	-
M195T123_POS	2.05473	Dodecanedioic acid	-	-
M453T254_POS	2.03646	4'-o-.beta.-d-glucosyl-5-o-methylvisamminol	-	-
M149T93_POS	1.96193	N-benzylacetamidine	-	-
M576T36_1_POS	1.95626	Cucurbitacin b	-	-
M419T200_2_POS	1.95219	1,4-bis(p-tolylamino)anthraquinone	-	-
M215T100_POS	1.88743	N-methyl-.gamma.-oxo-3-pyridinebutanamide	-	-
M317T38_1_POS	1.88001	5.alpha.-pregnane-3.alpha.,21-diol-20-one	-	-
M283T170_POS	1.84042	Tyr-Thr	-	-
M247T108_POS	1.83872	Octopine	Amino acid metabolism;Membrane transport	Environmental Information Processing;Metabolism
M360T391_POS	1.83535	Maltose	Carbohydrate metabolism;Global and overview maps;Membrane transport	Environmental Information Processing;Metabolism
M585T146_POS	1.82392	Bilirubin	Global and overview maps;Metabolism of cofactors and vitamins	Metabolism
M684T488_POS	1.80406	6-acetylacteoside	-	-
M163T94_POS	1.79158	Nicotine	Biosynthesis of other secondary metabolites;Global and overview maps	Metabolism
M405T216_POS	1.77764	Chlormadinone acetate	-	-
M229T294_POS	1.74595	Pro-leu	-	-
M571T255_POS	1.74543	Benzoylstaurosporine	-	-
M306T36_2_POS	1.74369	N-acetylsphingosine	-	-
M179T93_POS	1.70214	Dodeca-2(e),4(e)-dienoic acid	-	-
M245T177_POS	1.69452	Leucylleucine	-	-
M405T262_POS	1.69104	Furathiocarb	-	-
M121T174_POS	1.6763	4-imidazoleacrylic acid	Amino acid metabolism;Global and overview maps	Metabolism
M235T393_POS	1.67196	Theanine	-	-
M367T256_POS	1.66675	Atovaquone	-	-
M609T102_POS	1.66532	Reserpine	-	-
M121T222_2_POS	1.66492	4-hydroxyphenethyl alcohol	Amino acid metabolism	Metabolism
M855T187_POS	1.66477	Ophiopogonin d	-	-
M705T487_POS	1.65461	Laminaritetraose	-	-
M763T291_POS	1.62954	Robinin	-	-
M231T191_POS	1.62439	Val-Ile	-	-
M80T62_POS	1.5744	Pyridine	-	-
M837T244_POS	1.55704	Anabaenopeptin b	-	-
M135T34_POS	1.53384	(-)-perillyl alcohol	Global and overview maps;Metabolism of terpenoids and polyketides	Metabolism
M363T290_POS	1.53256	Marbofloxacin	-	-
M207T162_POS	1.53153	4-Aminobutyric acid	Amino acid metabolism;Carbohydrate metabolism;Global and overview maps;Metabolism of cofactors and vitamins;Metabolism of other amino acids	Metabolism
M381T306_POS	1.52768	Sweroside	-	-
M152T297_POS	1.47085	2-Hydroxyadenine	-	-
M847T234_POS	1.46455	Rifabutin	-	-
M233T237_POS	1.45982	Thr-Leu	-	-
M286T300_1_POS	1.45867	Pro-Glu	-	-
M303T300_POS	1.44455	Quercetin	Biosynthesis of other secondary metabolites;Global and overview maps	Metabolism
M149T34_POS	1.38743	(cis+trans)-nerodilol	Global and overview maps;Metabolism of terpenoids and polyketides	Metabolism
M164T427_POS	1.37586	Dl-ethionine	-	-
M370T296_POS	1.3215	Bimatoprost amide	-	-
M159T301_POS	1.30084	L-dihydroorotate	Global and overview maps;Nucleotide metabolism	Metabolism
M261T67_POS	1.29925	7,8-Dihydro-.alpha.-ionone	-	-
M197T134_POS	1.27458	3-fluoro-4-morpholinoaniline	-	-
M527T409_POS	1.26647	Gentianose	-	-
M335T389_POS	1.26027	Nivalenol	Metabolism of terpenoids and polyketides	Metabolism
M145T276_POS	1.25419	Erythritol	Membrane transport	Environmental Information Processing
M495T229_POS	1.2453	Hydramethylnon	-	-
M601T148_POS	1.23194	Ranaconitine	-	-
M233T39_POS	1.20717	Cis-10-heptadecenoic acid	-	-
M509T231_POS	1.19969	3'-galactosyllactose	-	-
M325T411_POS	1.1883	Isomaltose	Carbohydrate metabolism	Metabolism
M162T298_POS	1.16979	Glucosamine	Carbohydrate metabolism;Global and overview maps	Metabolism
M269T241_POS	1.16601	1,1,1-tris(hydroxymethyl)propane	-	-
M198T358_POS	1.16367	D-Mannose	Carbohydrate metabolism;Global and overview maps;Membrane transport	Environmental Information Processing;Metabolism
M187T36_POS	1.16073	3-phospho-d-glycerate	Amino acid metabolism;Carbohydrate metabolism;Energy metabolism;Global and overview maps;Lipid metabolism	Metabolism
M118T264_POS	1.15039	Betaine	Amino acid metabolism;Global and overview maps;Membrane transport	Environmental Information Processing;Metabolism
M223T43_POS	1.13924	Hexamethylcyclotrisiloxane	-	-
M189T146_POS	1.13615	Azelaic acid	-	-
M303T494_POS	1.13129	1,4-piperazinediethanesulfonic acid	-	-
M146T119_POS	1.11191	4-hydroxyquinoline	-	-
M487T191_POS	1.08904	4-androsten-17.beta.-ol-3-one glucosiduronate	-	-
M175T147_POS	1.08546	Indole-3-acetamide	Amino acid metabolism	Metabolism
M305T252_2_POS	1.0825	Diazinon	-	-
M203T74_POS	1.05164	Amylcinnamic aldehyde	-	-
M260T391_POS	1.04085	Leu-Lys	-	-
M457T302_POS	1.03442	Triamcinolone acetonide	-	-
M163T391_POS	1.0156	L-(-)Sorbose	-	-
Note: Combined multivariate statistical analysis of VIP value of OPLS-DA and univariate statistical analysis of T-test P-value to screen differential metabolites between different comparison groups. The threshold of difference was VIP≥1 and T-test P<0.05 in the OPLS-DA model. MS2 name is the secondary spectrum matches the name of the substance.

## Sheet: TableS7
Table S7 KEGG enrichment analysis of differential metabolites in NEG
Pathway	KEGG_B_class	CK-vs-ZQ(27)	CK-vs-ZQ_Qvalue
Biosynthesis of amino acids	Global and overview maps	1	0.946501
Biosynthesis of antibiotics	Global and overview maps	3	0.946501
Biosynthesis of secondary metabolites	Global and overview maps	7	0.946501
Microbial metabolism in diverse environments	Global and overview maps	3	0.946501
Metabolic pathways	Global and overview maps	15	0.920232
2-Oxocarboxylic acid metabolism	Global and overview maps	1	0.882006
Carbon metabolism	Global and overview maps	1	0.882006
Alanine, aspartate and glutamate metabolism	Amino acid metabolism	1	0.831075
Aminoacyl-tRNA biosynthesis	Translation	1	0.831075
Arginine and proline metabolism	Amino acid metabolism	1	0.831075
Degradation of aromatic compounds	Global and overview maps	1	0.831075
Flavone and flavonol biosynthesis	Biosynthesis of other secondary metabolites	1	0.831075
Glycerophospholipid metabolism	Lipid metabolism	1	0.831075
Phenylalanine metabolism	Amino acid metabolism	1	0.831075
Pyrimidine metabolism	Nucleotide metabolism	1	0.831075
Arginine biosynthesis	Amino acid metabolism	1	0.827524
Butanoate metabolism	Carbohydrate metabolism	1	0.827524
Glyoxylate and dicarboxylate metabolism	Carbohydrate metabolism	1	0.827524
Histidine metabolism	Amino acid metabolism	1	0.827524
Linoleic acid metabolism	Lipid metabolism	1	0.827524
Pentose and glucuronate interconversions	Carbohydrate metabolism	1	0.827524
Phenylpropanoid biosynthesis	Biosynthesis of other secondary metabolites	1	0.827524
Porphyrin and chlorophyll metabolism	Metabolism of cofactors and vitamins	1	0.827524
Tyrosine metabolism	Amino acid metabolism	1	0.827524
Ubiquinone and other terpenoid-quinone biosynthesis	Metabolism of cofactors and vitamins	1	0.827524
Zeatin biosynthesis	Metabolism of terpenoids and polyketides	1	0.827524
Isoquinoline alkaloid biosynthesis	Biosynthesis of other secondary metabolites	1	0.80004
Propanoate metabolism	Carbohydrate metabolism	1	0.660912
Purine metabolism	Nucleotide metabolism	3	0.660912
Terpenoid backbone biosynthesis	Metabolism of terpenoids and polyketides	1	0.660912
C5-Branched dibasic acid metabolism	Carbohydrate metabolism	1	0.647505
Sulfur metabolism	Energy metabolism	1	0.647505
Amino sugar and nucleotide sugar metabolism	Carbohydrate metabolism	3	0.589114
Caffeine metabolism	Biosynthesis of other secondary metabolites	1	0.589114
Carbapenem biosynthesis	Biosynthesis of other secondary metabolites	1	0.589114
Cutin, suberine and wax biosynthesis	Lipid metabolism	1	0.589114
Nitrogen metabolism	Energy metabolism	1	0.589114
Valine, leucine and isoleucine degradation	Amino acid metabolism	1	0.589114
Ether lipid metabolism	Lipid metabolism	1	0.533458
Fructose and mannose metabolism	Carbohydrate metabolism	2	0.533458
Starch and sucrose metabolism	Carbohydrate metabolism	2	0.533458
ABC transporters	Membrane transport	6	0.324017
Ascorbate and aldarate metabolism	Carbohydrate metabolism	3	0.324017
Biosynthesis of unsaturated fatty acids	Lipid metabolism	3	0.324017
Fatty acid biosynthesis	Lipid metabolism	2	0.324017
Fatty acid degradation	Lipid metabolism	1	0.324017
Fatty acid elongation	Lipid metabolism	1	0.324017
Fatty acid metabolism	Global and overview maps	1	0.324017
Galactose metabolism	Carbohydrate metabolism	4	0.324017
Glutathione metabolism	Metabolism of other amino acids	3	0.324017
Taurine and hypotaurine metabolism	Metabolism of other amino acids	2	0.324017

## Sheet: TableS8
Table S8 KEGG enrichment analysis of differential metabolites in POS
Pathway	KEGG_class	CK-vs-ZQ(41)	CK-vs-ZQ_Qvalue
2-Oxocarboxylic acid metabolism	Global and overview maps	1	0.965038
ABC transporters	Membrane transport	8	0.497485
Alanine, aspartate and glutamate metabolism	Amino acid metabolism	2	0.85848
Amino sugar and nucleotide sugar metabolism	Carbohydrate metabolism	2	0.85848
Aminoacyl-tRNA biosynthesis	Translation	1	0.935647
Arachidonic acid metabolism	Lipid metabolism	1	0.85848
Arginine and proline metabolism	Amino acid metabolism	4	0.845335
Arginine biosynthesis	Amino acid metabolism	1	0.85848
Biosynthesis of amino acids	Global and overview maps	2	0.975175
Biosynthesis of antibiotics	Global and overview maps	3	0.991126
Biosynthesis of secondary metabolites	Global and overview maps	13	0.934712
Biosynthesis of unsaturated fatty acids	Lipid metabolism	1	0.85848
Butanoate metabolism	Carbohydrate metabolism	2	0.85848
C5-Branched dibasic acid metabolism	Carbohydrate metabolism	1	0.85848
Carbapenem biosynthesis	Biosynthesis of other secondary metabolites	1	0.85848
Carbon fixation in photosynthetic organisms	Energy metabolism	1	0.85848
Carbon metabolism	Global and overview maps	2	0.85848
Carotenoid biosynthesis	Metabolism of terpenoids and polyketides	1	0.85848
Flavone and flavonol biosynthesis	Biosynthesis of other secondary metabolites	2	0.85848
Flavonoid biosynthesis	Biosynthesis of other secondary metabolites	2	0.85848
Fructose and mannose metabolism	Carbohydrate metabolism	1	0.85848
Galactose metabolism	Carbohydrate metabolism	2	0.85848
Glutathione metabolism	Metabolism of other amino acids	2	0.85848
Glycerolipid metabolism	Lipid metabolism	1	0.85848
Glycine, serine and threonine metabolism	Amino acid metabolism	2	0.85848
Glycolysis / Gluconeogenesis	Carbohydrate metabolism	1	0.85848
Glyoxylate and dicarboxylate metabolism	Carbohydrate metabolism	2	0.85848
Histidine metabolism	Amino acid metabolism	3	0.85848
Limonene and pinene degradation	Metabolism of terpenoids and polyketides	1	0.85848
Metabolic pathways	Global and overview maps	26	0.85848
Microbial metabolism in diverse environments	Global and overview maps	4	0.991126
Monoterpenoid biosynthesis	Metabolism of terpenoids and polyketides	1	0.85848
Nicotinate and nicotinamide metabolism	Metabolism of cofactors and vitamins	3	0.85848
Nitrogen metabolism	Energy metabolism	1	0.85848
Pantothenate and CoA biosynthesis	Metabolism of cofactors and vitamins	1	0.85848
Pentose phosphate pathway	Carbohydrate metabolism	1	0.85848
Porphyrin and chlorophyll metabolism	Metabolism of cofactors and vitamins	2	0.85848
Purine metabolism	Nucleotide metabolism	3	0.85848
Pyrimidine metabolism	Nucleotide metabolism	1	0.935647
Riboflavin metabolism	Metabolism of cofactors and vitamins	1	0.85848
Sesquiterpenoid and triterpenoid biosynthesis	Metabolism of terpenoids and polyketides	2	0.845335
Starch and sucrose metabolism	Carbohydrate metabolism	2	0.85848
Taurine and hypotaurine metabolism	Metabolism of other amino acids	1	0.85848
Tropane, piperidine and pyridine alkaloid biosynthesis	Biosynthesis of other secondary metabolites	2	0.845335
Tryptophan metabolism	Amino acid metabolism	1	0.86873
Tyrosine metabolism	Amino acid metabolism	1	0.85848
alpha-Linolenic acid metabolism	Lipid metabolism	2	0.85848
beta-Alanine metabolism	Metabolism of other amino acids	1	0.85848

## Sheet: TableS9
Table S9 Pathway statistics between differential genes and differential metabolites
Pathway	Gene Pvalue
Biosynthesis of secondary metabolites	6.31e-07
Cutin, suberine and wax biosynthesis	4.91e-05
Starch and sucrose metabolism	0.00180504
Phenylpropanoid biosynthesis	0.00245979
Metabolic pathways	0.00310828
Fatty acid elongation	0.00567389
Galactose metabolism	0.0162947
Glycerolipid metabolism	0.0251146
Phenylalanine metabolism	0.0633866
Glycerophospholipid metabolism	0.0735826
Flavonoid biosynthesis	0.119736
Ascorbate and aldarate metabolism	0.160504
Linoleic acid metabolism	0.243953
Ubiquinone and other terpenoid-quinone biosynthesis	0.26458
Zeatin biosynthesis	0.281022
Synthesis and degradation of ketone bodies	0.308668
Isoquinoline alkaloid biosynthesis	0.311818
Alanine, aspartate and glutamate metabolism	0.319027
Glycine, serine and threonine metabolism	0.328023
Nicotinate and nicotinamide metabolism	0.328644
Tyrosine metabolism	0.417882
beta-Alanine metabolism	0.417882
Amino sugar and nucleotide sugar metabolism	0.475126
Glutathione metabolism	0.498334

## Sheet: TableS10
Table S10 Top 20 of differential genes and differential metabolites about pearson coefficient
Transcript	Metabolite	Cor
ncbi_111486253	M721T358_NEG	0.999913
ncbi_111472339	M247T108_POS	0.999769
ncbi_111474204	M247T108_POS	0.999769
ncbi_111487217	M247T320_NEG	0.999734
ncbi_111498021	M173T123_NEG	0.999667
ncbi_111488395	M360T411_POS	0.999662
ncbi_111468308	M201T257_NEG	0.999447
ncbi_111481020	M303T417_2_POS	0.999399
ncbi_111490450	M909T181_2_POS	0.999325
ncbi_111491161	M363T261_POS	0.999283
ncbi_111495260	M549T35_POS	0.999225
ncbi_111487487	M439T423_2_POS	0.999208
ncbi_111478036	M206T491_POS	-0.999204
ncbi_111480972	M163T391_POS	0.999162
ncbi_111493891	M531T164_NEG	-0.999135
ncbi_111496392	M227T126_NEG	0.99911
ncbi_111477723	M291T465_POS	0.999091
ncbi_111469371	M499T358_NEG	0.999021
ncbi_111499255	M206T491_POS	-0.998994
ncbi_111482152	M209T107_POS	0.998992

[truncated: 1 more sheets: TableS11]
